# Supplementary material for: A kinome-wide RNAi screen identifies ALK as a target to sensitize neuroblastoma cells for HDAC8-inhibitor treatment
Source: Cell Death Differ. 2018 Mar 7;25(12):2053–70. doi: 10.1038/s41418-018-0080-0 (PMC6261943; doi:10.1038/s41418-018-0080-0)
Supplement: Supplementary file 5 — Supplemental Table 4 [file 41418_2018_80_MOESM5_ESM.xlsx]

## Sheet: Tabelle4
ALKi (Lambertz et al, 2015)			PCI-34051 (BE(2)-C, 6 d, 4 µM)
Gene name	up/down		Gene name	up/down
CYB561	down		CYB561	up		overlap
FRZB	up		FRZB	down
KLF9	up		KLF9	down
RET	down		RET	down
SEMA6A	up		SEMA6A	down
SGK1	down		SGK1	up
SPRY4	down		SPRY4	up
STRA6	down		STRA6	up
VIP	down		VIP	down
ALDH6A1	up		ABCA12	up
ARHGEF7	up		ABCB10	down
ARID2	up		ABCC3	down
BAALC	down		ABCC5	up
BMF	up		ABHD12	up
BRI3BP	down		ACOT9	down
C5orf4	up		ACSL3	down
C5orf41	up		ACSS2	down
CCNE2	down		ACTA2	up
CCNG2	up		ADA	down
CHST11	down		ADAMTS3	down
CXCR4	down		ADCK2	down
DEPDC6	up		ADCYAP1	up
DUSP4	down		ADGRA2	down
DUSP5	down		AKR1C2	up
DUSP6	down		AKR1C3	up
EGR1	down		AKR1C4	up
ELK3	down		ALDH3B1	down
ENC1	down		ALDOC	down
ESRRG	down		AMOT	down
ETV1	down		ANG	down
ETV5	down		ANGPTL2	down
FAM100B	up		ANKDD1A	down
FOXP1	up		ANKRD9	down
FRAT1	up		ANO6	up
GEM	up		ANXA2	down
GFOD1	down		ANXA2P1	down
GKAP1	up		APEH	down
GLCCI1	up		ARAP3	down
HBP1	up		ARL2	down
HSPA5	down		ARMC1	down
KLF7	down		ARMCX3	up
KLHL24	up		ASCL1	up
LOC441617	down		ASTN2	up
LRP8	down		ATP5G1	up
MAFF	down		ATP6AP1	up
MALAT1	up		ATP6V0D1	up
MFSD2	down		ATP6V0E1	up
NBR1	up		ATP6V1G1	up
NEAT1	up		ATP6V1G2	up
NEK7	up		ATP7A	up
NFIA	up		ATXN1	down
OBFC2A	down		BAG3	down
PCMTD1	up		BCAS4	down
PDCD4	up		BCCIP	down
PI15	down		BCKDK	down
PIK3C2A	up		BCL2	up
PNO1	down		BCL2L12	down
PPEF1	down		BCL6	down
PTPRE	down		BCLAF1	up
RGS16	down		BID	up
RHEBL1	down		BIN1	down
SESN3	up		BLZF1	down
SH2B3	down		BORCS7	up
SHROOM3	down		BRD8	up
SLC7A11	down		BTBD6	up
SLC7A5	down		C11orf1	up
SMC04	down		C12orf57	up
SPRED2	down		C14orf132	up
SPRY2	down		C15orf52	up
STARD4	down		C16orf86	down
TP53INP1	up		C1QL4	down
TPM3	down		C1QTNF1	down
TUBB6	down		C8orf88	down
VGF	down		CADM2	up
YPEL2	up		CADPS	up
YPEL3	up		CALD1	down
YPEL4	up		CALY	up
			CAMK2G	down
			CAMKMT	down
			CAPN5	down
			CAST	down
			CBL	down
			CCDC102A	up
			CCDC151	down
			CCDC167	down
			CCND1	up
			CCNG1	down
			CCT5	up
			CD248	down
			CDC25C	down
			CDC42EP4	down
			CDC7	up
			CDCA4	down
			CDH10	up
			CDKN1A	up
			CDKN3	down
			CEP44	down
			CHGB	up
			CHM	up
			CIB1	down
			CIB2	down
			CLK1	up
			CNPY2	up
			CNTNAP2	down
			COA1	down
			COLEC11	up
			COMTD1	down
			COQ3	down
			CORO2A	down
			CPNE4	down
			CPNE8	up
			CRABP2	down
			CRIP1	up
			CSRNP2	up
			CTNNA1	down
			CTSH	down
			CXADR	down
			DBH	up
			DCAF6	down
			DDN	up
			DDX39A	up
			DDX49	up
			DEFB1	up
			DENND2A	down
			DHPS	down
			DLC1	up
			DLK1	down
			DOK4	up
			DPT	down
			DPYS	down
			DPYSL3	down
			DUSP26	up
			ECI2	down
			EDNRA	up
			EEF1B2	up
			EFHC2	down
			EIF2B1	up
			ENPP2	up
			ENSA	up
			EPAS1	down
			ETS1	down
			EXO5	down
			EXOSC4	up
			EXOSC8	down
			FAH	down
			FAM122A	up
			FAM129B	down
			FAM13B	up
			FAM167A	up
			FAM217B	up
			FAM45A	down
			FAM69B	down
			FAM89A	down
			FBLN1	down
			FBXO2	down
			FCGRT	down
			FDPS	down
			FEV	up
			FEZ2	down
			FGL1	up
			FHL3	down
			FKBP1A	up
			FKBP1C	up
			FMC1	up
			FOXRED2	up
			FRAS1	down
			FZD7	down
			GAL	up
			GALK1	down
			GALNT16	down
			GATA2	up
			GATA3	up
			GINS4	down
			GLIPR2	down
			GLRX	up
			GPBAR1	down
			GPR19	up
			GRB2	up
			GRIPAP1	down
			GSTK1	up
			GTF2IRD2B	up
			H1FX	down
			H3F3AP6	up
			HAMP	up
			HAUS4	down
			HBQ1	down
			HCFC1R1	down
			HDDC3	down
			HEBP1	down
			HELZ2	down
			HEXB	down
			HEY1	up
			HIGD1C	up
			HIST1H1C	up
			HIST1H2AC	up
			HIST1H2BD	up
			HIST1H2BK	up
			HIST1H4H	up
			HIST2H2AA3	up
			HIST2H2BE	up
			HIST3H2A	up
			HM13	up
			HMG20B	down
			HMP19	up
			HOST2	up
			HOTAIR	up
			HS3ST2	down
			HSD17B8	down
			HSPA4	up
			HTATIP2	down
			HTN3	up
			HTR2B	up
			HYAL1	down
			ICAM4	down
			ID1	up
			ID2	up
			ID3	up
			IDH1	down
			IDS	up
			IGDCC3	down
			IGFBP3	up
			IGFBP7	up
			IGSF3	down
			IL10RB	down
			IL12A	down
			IL17D	up
			IMPDH1	down
			INF2	down
			ING3	up
			INPP5J	down
			INSM1	down
			IQCK	down
			IRF6	up
			ITGB5	down
			KANSL1	up
			KCNG1	down
			KEAP1	up
			KIAA0907	up
			KIF26B	up
			KIZ	down
			KLC1	up
			KLF13	up
			KLF2	up
			KREMEN2	down
			LAMP2	up
			LANCL2	up
			LCN15	down
			LCP1	down
			LDB2	down
			LIMCH1	up
			LINGO4	up
			LMOD3	down
			LOC403323	up
			LOC645166	up
			LOC653071	up
			LOC728715	up
			LRBA	up
			LRP10	down
			LRRC20	down
			LRRN3	up
			LUM	down
			LYRM7	up
			MAP4K2	down
			MARCH11	down
			MARCH3	down
			MCM8	down
			MEG3	down
			METTL13	up
			METTL7A	up
			MFGE8	down
			MGARP	down
			MICALCL	up
			MIF4GD	down
			MLLT11	up
			MMP11	down
			MMP9	down
			MND1	down
			MORC2-AS1	up
			MRPL1	up
			MRPL43	down
			MRPS11	up
			MRPS15	down
			MRPS33	up
			MSRB2	down
			MSX2	up
			MT1X	up
			MTFR1	down
			MTHFS	up
			MTUS1	up
			MUM1	down
			MVB12A	down
			N4BP2L2	up
			NBL1	down
			NCAPD2	down
			NCOA5	up
			NEK3	down
			NES	down
			NETO2	up
			NINJ1	down
			NIPSNAP1	down
			NKD2	down
			NKX3-1	up
			NMB	down
			NOL4	up
			NPC2	down
			NPTX2	down
			NRP1	up
			NSF	up
			NSG1	up
			NT5C	down
			NT5DC3	down
			OAF	down
			OGDHL	down
			OLFM3	up
			OLMALINC	down
			OPN1SW	down
			OSBPL5	down
			PACSIN3	down
			PAFAH1B1	up
			PAG1	down
			PALLD	down
			PAQR8	up
			PARM1	up
			PARVA	up
			PCDH18	down
			PCOLCE	up
			PCSK1N	up
			PDCD2	up
			PDGFRB	down
			PDLIM3	down
			PDLIM7	down
			PHLDA1	down
			PIM1	down
			PIR	down
			PITHD1	up
			PITPNC1	down
			PKIA	up
			PLCH2	down
			PLGRKT	down
			PLIN3	down
			PLOD1	down
			PMM1	down
			PMP22	down
			POLE4	up
			POLR1C	up
			POLR1D	down
			POP5	down
			PPM1M	down
			PPP1R14A	down
			PPP1R35	down
			PPP2R2C	down
			PQBP1	up
			PQLC3	down
			PRKACB	up
			PRKAR1B	up
			PRMT3	down
			PRNP	up
			PROCR	down
			PRPH	up
			PSMC4	up
			PSRC1	down
			PTGER1	up
			PTGFRN	down
			PTGR1	down
			PTPRR	up
			QPRT	down
			QSOX1	down
			RAB11FIP1	down
			RAB13	down
			RAB26	down
			RAB2A	down
			RAB3IL1	down
			RALB	down
			RAMP2-AS1	down
			RASD1	up
			RASL11B	up
			RBM4	up
			RBM4B	up
			RBPMS2	down
			RCOR3	up
			REEP6	down
			RGS10	down
			RHBDF2	down
			RHOC	down
			RHOU	down
			RINL	down
			RIPK2	down
			RNASET2	down
			RND2	down
			RNF150	down
			RNPEP	down
			RPL13	up
			RPL22	up
			RPL23P6	up
			RPL34	up
			RPL6	up
			RPRML	down
			RPS23	up
			RPS26P31	up
			RPS26P55	up
			RPS7P10	up
			RPUSD3	down
			RRAGB	up
			RRAGD	down
			RRAS	down
			RRBP1	down
			RRM2	up
			RSRC1	down
			RTN4IP1	down
			RTN4R	down
			RUFY3	up
			RUSC1	down
			SAMD11	up
			SAT1	down
			SCD	down
			SCG5	up
			SDHAF4	down
			SEC61A1	up
			SELENOT	up
			SERF2	up
			SERPINB6	down
			SHD	up
			SKP2	down
			SLC25A1	down
			SLC29A2	down
			SLC29A4	down
			SLC29A4P1	down
			SLC2A1	up
			SLC30A5	up
			SLC31A1	up
			SLC35E2B	up
			SLC6A2	up
			SLC7A2	up
			SLC9A3R1	down
			SMG5	up
			SMIM1	down
			SMIM4	up
			SNHG15	up
			SNHG9	up
			SNORA14B	up
			SNORA26	up
			SNORD114-3	down
			SNRK	up
			SNX5	down
			SNX7	down
			SORBS3	down
			SOX7	down
			SPA17	down
			SREBF1	down
			SRPK2	up
			SRSF7	up
			ST8SIA2	up
			STAG3L1	up
			STMN2	down
			STOM	down
			SYBU	up
			SYN2	up
			SYNM	up
			SYT1	up
			SYT7	down
			TAF15	up
			TBX2	up
			TBX3	up
			TCEB2	up
			TCFL5	down
			TCTA	up
			TDG	up
			TEAD2	down
			TEX19	down
			TFRC	up
			TGIF2	down
			TGM2	down
			THBS3	up
			TIMP1	up
			TLE1P1	down
			TLX2	up
			TMC6	down
			TMEM119	down
			TMEM135	down
			TMEM175	up
			TMEM256	down
			TMEM259	up
			TMEM70	up
			TMEM80	up
			TMEM9	down
			TMSB15B	up
			TNFRSF25	down
			TOX	down
			TOX2	down
			TP53I13	down
			TP53I3	up
			TRPT1	down
			TSKU	up
			TSPAN13	up
			TSPAN18	down
			TSPAN7	up
			TSPAN8	up
			TSPAN9	down
			TSPYL2	up
			TTC38	up
			TUBA1C	up
			TUBA3FP	up
			TXNIP	down
			TYMSOS	up
			UBE2C	up
			UFC1	up
			UNC93B4	down
			URM1	up
			USP49	down
			UTP14A	up
			VASH1	down
			VIM	up
			VMA21	up
			WDYHV1	down
			WIPF1	down
			XPO5	up
			XPR1	up
			XYLT2	down
			ZNF252P	up
			ZNF277	down
			ZNF33B	up
			ZNF428	up
			ZNF544	up
			ZNF548	up
			ZNF629	up
			ZNF667-AS1	up
			ZNF770	up
			ZNF814	up
