# Supplementary material for: A kinome-wide RNAi screen identifies ALK as a target to sensitize neuroblastoma cells for HDAC8-inhibitor treatment
Source: Cell Death Differ. 2018 Mar 7;25(12):2053–70. doi: 10.1038/s41418-018-0080-0 (PMC6261943; doi:10.1038/s41418-018-0080-0)
Supplement: Supplementary file 6 — Supplemental Table 5 [file 41418_2018_80_MOESM6_ESM.xls]

## Sheet: annotation_new.txt
PlateName	Plate	Well	Content	siRNAID	GeneID	LocusID	Accession
P1	1	A01	empty	empty	empty	empty	empty
P1	1	A02	empty	empty	empty	empty	empty
P1	1	A03	control
P1	1	A04	control
P1	1	A05	sample	M-005300-00	AAK1	22848	NM_014911
P1	1	A06	sample	M-003104-02	AXL	558	NM_001699
P1	1	A07	sample	M-005301-01	AATK	9625	XM_375495
P1	1	A08	sample	M-008914-00	AZU1	566	NM_001700
P1	1	A09	sample	M-004061-00	CERK	64781	NM_022766
P1	1	A10	sample	M-004932-00	BCKDK	10295	NM_005881
P1	1	A11	sample	M-009511-00	RAPGEF4	11069	NM_007023
P1	1	A12	sample	M-003875-04	BCR	613	NM_004327
P1	1	A13	sample	M-003255-02	CHEK1	1111	NM_001274
P1	1	A14	sample	M-005436-00	BDKRB2	624	NM_000623
P1	1	A15	sample	M-003256-05	CHEK2	11200	NM_007194
P1	1	A16	sample	M-003105-03	BLK	640	NM_001715
P1	1	A17	sample	M-006704-00	CHKA	1119	NM_001277
P1	1	A18	sample	M-020353-01	BLNK	29760	NM_013314
P1	1	A19	sample	M-006705-00	CHKB	1120	NM_005198
P1	1	A20	sample	M-005071-00	BMP2K	55589	NM_017593
P1	1	A21	sample	M-005462-01	CHRM1	1128	NM_000738
P1	1	A22	sample	M-004933-03	BMPR1A	657	NM_004329
P1	1	A23	sample	M-003473-01	CHUK	1147	NM_001278
P1	1	A24	sample	M-004934-01	BMPR1B	658	NM_001203
P1	1	B01	empty	empty	empty	empty	empty
P1	1	B02	empty	empty	empty	empty	empty
P1	1	B03	control
P1	1	B04	control
P1	1	B05	sample	M-003257-02	PLK3	1263	NM_004073
P1	1	B06	sample	M-003126-01	ERBB2	2064	NM_004448
P1	1	B07	sample	M-012217-00	CNKSR1	10256	NM_006314
P1	1	B08	sample	M-003127-02	ERBB3	2065	NM_001982
P1	1	B09	sample	M-012101-00	COL4A3BP	10087	NM_005713
P1	1	B10	sample	M-003128-02	ERBB4	2066	NM_005235
P1	1	B11	sample	M-019847-01	COPB2	9276	NM_004766
P1	1	B12	sample	M-004807-01	ERK8	225689	NM_139021
P1	1	B13	sample	M-004031-02	CRK7	51755	NM_016507
P1	1	B14	sample	M-004951-01	ERN1	2081	NM_001433
P1	1	B15	sample	M-012023-01	CRKL	1399	NM_005207
P1	1	B16	sample	M-006530-01	EVI1	2122	NM_005241
P1	1	B17	sample	M-003109-02	CSF1R	1436	NM_005211
P1	1	B18	sample	M-005317-02	FASTK	10922	NM_006712
P1	1	B19	sample	M-003110-02	CSK	1445	NM_004383
P1	1	B20	sample	M-003129-01	FER	2241	NM_005246
P1	1	B21	sample	M-003957-03	CSNK1A1	1452	NM_001892
P1	1	B22	sample	M-003130-01	FES	2242	NM_002005
P1	1	B23	sample	M-003478-00	CSNK1D	1453	NM_001893
P1	1	B24	sample	M-003131-02	FGFR1	2260	NM_000604
P1	1	C01	empty	empty	empty	empty	empty
P1	1	C02	empty	empty	empty	empty	empty
P1	1	C03	control
P1	1	C04	control
P1	1	C05	sample	M-013591-01	CINP	51550	NM_032630
P1	1	C06	sample	M-005309-02	BMPR2	659	NM_001204
P1	1	C07	sample	M-004613-00	CIT	11113	NM_007174
P1	1	C08	sample	M-003106-02	BMX	660	NM_001721
P1	1	C09	sample	M-006706-01	CKB	1152	NM_001823
P1	1	C10	sample	M-003460-01	BRAF	673	NM_004333
P1	1	C11	sample	M-006707-00	CKM	1158	NM_001824
P1	1	C12	sample	M-004935-01	BRD2	6046	NM_005104
P1	1	C13	sample	M-006708-00	CKMT1	1159	NM_020990
P1	1	C14	sample	M-004938-01	BRDT	676	NM_001726
P1	1	C15	sample	M-006709-00	CKMT2	1160	NM_001825
P1	1	C16	sample	M-003107-01	BTK	695	NM_000061
P1	1	C17	sample	M-004586-01	CKS1B	1163	NM_001826
P1	1	C18	sample	M-004102-00	BUB1	699	NM_004336
P1	1	C19	sample	M-007678-00	CKS2	1164	NM_001827
P1	1	C20	sample	M-004101-00	BUB1B	701	NM_001211
P1	1	C21	sample	M-004800-00	CLK1	1195	NM_004071
P1	1	C22	sample	M-005310-00	C14ORF20	283629	NM_174944
P1	1	C23	sample	M-004801-01	CLK2	1196	NM_001291
P1	1	C24	sample	M-003108-01	TP53RK	112858	NM_033550
P1	1	D01	empty	empty	empty	empty	empty
P1	1	D02	empty	empty	empty	empty	empty
P1	1	D03	control
P1	1	D04	control
P1	1	D05	sample	M-003479-01	CSNK1E	1454	NM_001894
P1	1	D06	sample	M-003132-01	FGFR2	2263	NM_000141
P1	1	D07	sample	M-004666-01	CSNK1G1	53944	NM_022048
P1	1	D08	sample	M-003133-01	FGFR3	2261	NM_000142
P1	1	D09	sample	M-004678-00	CSNK1G2	1455	NM_001319
P1	1	D10	sample	M-003134-01	FGFR4	2264	NM_002011
P1	1	D11	sample	M-004679-02	CSNK1G3	1456	NM_004384
P1	1	D12	sample	M-003135-02	FGR	2268	NM_005248
P1	1	D13	sample	M-003475-00	CSNK2A1	1457	NM_001895
P1	1	D14	sample	M-005318-00	FLJ10074	55681	NM_017988
P1	1	D15	sample	M-004752-00	CSNK2A2	1459	NM_001896
P1	1	D16	sample	M-005078-00	FLJ10761	55224	NM_018208
P1	1	D17	sample	M-007679-00	CSNK2B	1460	NM_001320
P1	1	D18	sample	M-007256-00	FLJ10842	55750	NM_018238
P1	1	D19	sample	M-007871-00	CXCL10	3627	NM_001565
P1	1	D20	sample	M-007260-00	RFK	55312	NM_018339
P1	1	D21	sample	M-004417-02	DAPK1	1612	NM_004938
P1	1	D22	sample	M-007726-00	FLJ12476	64799	NM_022784
P1	1	D23	sample	M-004418-02	DAPK2	23604	NM_014326
P1	1	D24	sample	M-006318-00	FLJ13052	65220	NM_023018
P1	1	E01	empty	empty	empty	empty	empty
P1	1	E02	empty	empty	empty	empty	empty
P1	1	E03	control
P1	1	E04	control
P1	1	E05	sample	M-004802-01	CLK3	1198	NM_001292
P1	1	E06	sample	M-003754-01	TRIB3	57761	NM_021158
P1	1	E07	sample	M-004803-00	CLK4	57396	NM_020666
P1	1	E08	sample	M-007254-01	C6ORF199	221264	NM_145025
P1	1	E09	sample	M-003100-01	ABL1	25	NM_007313
P1	1	E10	sample	M-018324-01	C7ORF16	10842	NM_006658
P1	1	E11	sample	M-003101-01	ABL2	27	NM_005158
P1	1	E12	sample	M-003633-01	TRIB1	10221	NM_025195
P1	1	E13	sample	M-003102-02	ACK1	10188	NM_005781
P1	1	E14	sample	M-006703-02	C9ORF12	64768	NM_022755
P1	1	E15	sample	M-004924-01	ACVR1	90	NM_001105
P1	1	E16	sample	M-019939-01	CALM3	808	NM_005184
P1	1	E17	sample	M-004925-01	ACVR1B	91	NM_004302
P1	1	E18	sample	M-004940-00	CAMK1	8536	NM_003656
P1	1	E19	sample	M-004926-01	ACVR2	92	NM_001616
P1	1	E20	sample	M-004946-00	CAMK1D	57118	NM_020397
P1	1	E21	sample	M-004927-00	ACVR2B	93	NM_001106
P1	1	E22	sample	M-004941-01	CAMK1G	57172	NM_020439
P1	1	E23	sample	M-005302-02	ACVRL1	94	NM_000020
P1	1	E24	sample	M-004942-00	CAMK2A	815	NM_015981
P1	1	F01	empty	empty	empty	empty	empty
P1	1	F02	empty	empty	empty	empty	empty
P1	1	F03	control
P1	1	F04	control
P1	1	F05	sample	M-004947-00	DAPK3	1613	NM_001348
P1	1	F06	sample	M-004020-03	MASTL	84930	NM_032844
P1	1	F07	sample	M-004884-01	DCAMKL1	9201	NM_004734
P1	1	F08	sample	M-005319-01	FLJ20574	54986	NM_017886
P1	1	F09	sample	M-006710-00	DCK	1633	NM_000788
P1	1	F10	sample	M-007253-00	THNSL1	79896	NM_024838
P1	1	F11	sample	M-003111-03	DDR1	780	NM_001954
P1	1	F12	sample	M-004843-00	FLJ23074	80122	NM_025052
P1	1	F13	sample	M-003112-03	DDR2	4921	NM_006182
P1	1	F14	sample	M-005320-01	LRRK1	79705	NM_024652
P1	1	F15	sample	M-006711-02	DGKA	1606	NM_001345
P1	1	F16	sample	M-005321-00	FLJ23356	84197	NM_032237
P1	1	F17	sample	M-006712-01	DGKB	1607	NM_004080
P1	1	F18	sample	M-004624-00	FLJ25006	124923	NM_144610
P1	1	F19	sample	M-006713-03	DGKD	8527	NM_003648
P1	1	F20	sample	M-004052-02	FLJ32685	152110	NM_152534
P1	1	F21	sample	M-011493-00	DGKE	8526	NM_003647
P1	1	F22	sample	M-006803-00	C9ORF98	158067	NM_152572
P1	1	F23	sample	M-006715-00	DGKG	1608	NM_001346
P1	1	F24	sample	M-005326-00	FLJ34389	197259	NM_152649
P1	1	G01	empty	empty	empty	empty	empty
P1	1	G02	empty	empty	empty	empty	empty
P1	1	G03	control
P1	1	G04	control
P1	1	G05	sample	M-004504-02	ADAM9	8754	NM_003816
P1	1	G06	sample	M-004943-03	CAMK2B	816	NM_001220
P1	1	G07	sample	M-005303-02	ADCK1	57143	NM_020421
P1	1	G08	sample	M-004042-02	CAMK2D	817	NM_001221
P1	1	G09	sample	M-005304-01	ADCK2	90956	NM_052853
P1	1	G10	sample	M-004536-01	CAMK2G	818	NM_001222
P1	1	G11	sample	M-005305-01	ADCK4	79934	NM_024876
P1	1	G12	sample	M-004944-01	CAMK4	814	NM_001744
P1	1	G13	sample	M-018919-00	ADCK5	203054	NM_174922
P1	1	G14	sample	M-004912-00	CAMKK1	84254	NM_172207
P1	1	G15	sample	M-004733-02	ADK	132	NM_001123
P1	1	G16	sample	M-004842-01	CAMKK2	10645	NM_006549
P1	1	G17	sample	M-005419-00	ADRA1A	148	NM_000680
P1	1	G18	sample	M-004395-00	CARD10	29775	NM_014550
P1	1	G19	sample	M-005420-01	ADRA1B	147	NM_000679
P1	1	G20	sample	M-004397-00	CARD14	79092	NM_024110
P1	1	G21	sample	M-005426-01	ADRB2	154	NM_000024
P1	1	G22	sample	M-005013-01	TNNI3K	51086	NM_015978
P1	1	G23	sample	M-004325-01	ADRBK1	156	NM_001619
P1	1	G24	sample	M-006815-00	CARKL	23729	NM_013276
P1	1	H01	empty	empty	empty	empty	empty
P1	1	H02	empty	empty	empty	empty	empty
P1	1	H03	control
P1	1	H04	control
P1	1	H05	sample	M-006717-01	DGKI	9162	NM_004717
P1	1	H06	sample	M-007727-00	FLJ35107	348825	XM_496631
P1	1	H07	sample	M-005079-02	DGKQ	1609	NM_001347
P1	1	H08	sample	M-003136-02	FLT1	2321	NM_002019
P1	1	H09	sample	M-006718-00	DGKZ	8525	NM_003646
P1	1	H10	sample	M-003137-01	FLT3	2322	NM_004119
P1	1	H11	sample	M-006719-02	DGUOK	1716	NM_001929
P1	1	H12	sample	M-003138-01	FLT4	2324	NM_002020
P1	1	H13	sample	M-004949-00	DKFZP434C131	25989	XM_044630
P1	1	H14	sample	M-006724-00	FN3K	64122	NM_022158
P1	1	H15	sample	M-005313-01	DKFZp434C1418	285220	NM_173655
P1	1	H16	sample	M-006817-00	FN3KRP	79672	NM_024619
P1	1	H17	sample	M-006808-00	DKFZP586B1621	26007	NM_015533
P1	1	H18	sample	M-003008-01	FRAP1	2475	NM_004958
P1	1	H19	sample	M-025870-00	DKFZP761P0423	157285	XM_291277
P1	1	H20	sample	M-006691-00	FRDA	2395	NM_000144
P1	1	H21	sample	M-003113-01	STYK1	55359	NM_018423
P1	1	H22	sample	M-003139-01	FRK	2444	NM_002031
P1	1	H23	sample	M-009415-00	DLG1	1739	NM_004087
P1	1	H24	sample	M-007255-00	FUK	197258	NM_145059
P1	1	I01	empty	empty	empty	empty	empty
P1	1	I02	empty	empty	empty	empty	empty
P1	1	I03	control
P1	1	I04	control
P1	1	I05	sample	M-004326-00	ADRBK2	157	NM_005160
P1	1	I06	sample	M-005311-01	CASK	8573	NM_003688
P1	1	I07	sample	M-005429-01	AGTR2	186	NM_000686
P1	1	I08	sample	M-007831-00	CCL2	6347	NM_002982
P1	1	I09	sample	M-006811-02	AK1	203	NM_000476
P1	1	I10	sample	M-007843-01	CCL4	6351	NM_002984
P1	1	I11	sample	M-006812-00	AK2	204	NM_001625
P1	1	I12	sample	M-004686-01	CCRK	23552	NM_012119
P1	1	I13	sample	M-006700-01	AK3	205	NM_013410
P1	1	I14	sample	M-003775-01	CD3E	916	NM_000733
P1	1	I15	sample	M-006701-00	AK3L1	50808	NM_016282
P1	1	I16	sample	M-005234-01	CD4	920	NM_000616
P1	1	I17	sample	M-004897-02	AK5	26289	NM_012093
P1	1	I18	sample	M-013630-02	CD7	924	NM_006137
P1	1	I19	sample	M-007257-00	AK7	122481	NM_152327
P1	1	I20	sample	M-007732-00	CDADC1	81602	NM_030911
P1	1	I21	sample	M-011426-01	AKAP1	8165	NM_003488
P1	1	I22	sample	M-003224-03	CDC2	983	NM_001786
P1	1	I23	sample	M-009277-01	AKAP11	11215	NM_016248
P1	1	I24	sample	M-004687-01	CDC2L1	984	NM_001787
P1	1	J01	empty	empty	empty	empty	empty
P1	1	J02	empty	empty	empty	empty	empty
P1	1	J03	control
P1	1	J04	control
P1	1	J05	sample	M-011252-01	DLG2	1740	NM_001364
P1	1	J06	sample	M-020174-01	FYB	2533	NM_001465
P1	1	J07	sample	M-009462-01	DLG3	1741	NM_021120
P1	1	J08	sample	M-003140-03	FYN	2534	NM_002037
P1	1	J09	sample	M-007882-01	DLG4	1742	NM_001365
P1	1	J10	sample	M-005005-01	GAK	2580	NM_005255
P1	1	J11	sample	M-004637-00	DMPK	1760	NM_004409
P1	1	J12	sample	M-007728-01	GALK1	2584	NM_000154
P1	1	J13	sample	M-012251-00	DJC3	5611	NM_006260
P1	1	J14	sample	M-006725-00	GALK2	2585	NM_002044
P1	1	J15	sample	M-011254-00	DOK1	1796	NM_001381
P1	1	J16	sample	M-011663-00	GAP43	2596	NM_002045
P1	1	J17	sample	M-006720-00	DTYMK	1841	NM_012145
P1	1	J18	sample	M-010819-01	GCK	2645	NM_000162
P1	1	J19	sample	M-003484-02	DUSP1	1843	NM_004417
P1	1	J20	sample	M-007914-00	GFRA2	2675	NM_001495
P1	1	J21	sample	M-003965-01	DUSP10	11221	NM_007207
P1	1	J22	sample	M-006727-00	GK	2710	NM_000167
P1	1	J23	sample	M-003565-01	DUSP2	1844	NM_004418
P1	1	J24	sample	M-015091-01	GK2	2712	NM_033214
P1	1	K01	empty	empty	empty	empty	empty
P1	1	K02	empty	empty	empty	empty	empty
P1	1	K03	control
P1	1	K04	control
P1	1	K05	sample	M-008868-01	AKAP13	11214	NM_006738
P1	1	K06	sample	M-004026-01	CDC2L2	985	NM_024011
P1	1	K07	sample	M-009765-01	AKAP3	10566	NM_006422
P1	1	K08	sample	M-004688-00	CDC2L5	8621	NM_003718
P1	1	K09	sample	M-008442-00	AKAP4	8852	NM_003886
P1	1	K10	sample	M-003814-02	CDC42BPA	8476	NM_003607
P1	1	K11	sample	M-011954-00	AKAP5	9495	NM_004857
P1	1	K12	sample	M-004075-01	CDC42BPB	9578	NM_006035
P1	1	K13	sample	M-008497-01	AKAP6	9472	NM_004274
P1	1	K14	sample	M-003234-02	CDC7	8317	NM_003503
P1	1	K15	sample	M-013371-00	AKAP7	9465	NM_004842
P1	1	K16	sample	M-003235-04	CDK10	8558	NM_003674
P1	1	K17	sample	M-009656-01	AKAP8	10270	NM_005858
P1	1	K18	sample	M-004689-00	CDK11	23097	NM_015076
P1	1	K19	sample	M-003000-01	AKT1	207	NM_005163
P1	1	K20	sample	M-003236-04	CDK2	1017	NM_001798
P1	1	K21	sample	M-003001-01	AKT2	208	NM_001626
P1	1	K22	sample	M-003237-01	CDK3	1018	NM_001258
P1	1	K23	sample	M-003002-01	AKT3	10000	NM_005465
P1	1	K24	sample	M-003238-02	CDK4	1019	NM_000075
P1	1	L01	empty	empty	empty	empty	empty
P1	1	L02	empty	empty	empty	empty	empty
P1	1	L03	control
P1	1	L04	control
P1	1	L05	sample	M-004517-00	DUSP22	56940	NM_020185
P1	1	L06	sample	M-019100-00	GMFB	2764	NM_004124
P1	1	L07	sample	M-003963-02	DUSP4	1846	NM_001394
P1	1	L08	sample	M-019878-01	GMFG	9535	NM_004877
P1	1	L09	sample	M-003566-01	DUSP5	1847	NM_004419
P1	1	L10	sample	M-006729-00	GNE	10020	NM_005476
P1	1	L11	sample	M-003964-01	DUSP6	1848	NM_001946
P1	1	L12	sample	M-004625-00	GRK4	2868	NM_005307
P1	1	L13	sample	M-003567-00	DUSP7	1849	XM_037430
P1	1	L14	sample	M-004626-00	GRK5	2869	NM_005308
P1	1	L15	sample	M-003568-00	DUSP8	1850	NM_004420
P1	1	L16	sample	M-004627-01	GRK6	2870	NM_002082
P1	1	L17	sample	M-004805-00	DYRK1A	1859	NM_001396
P1	1	L18	sample	M-004628-00	GRK7	131890	NM_139209
P1	1	L19	sample	M-004806-01	DYRK1B	9149	NM_004714
P1	1	L20	sample	M-005327-00	GSG2	83903	NM_031965
P1	1	L21	sample	M-004730-02	DYRK2	8445	NM_003583
P1	1	L22	sample	M-003009-01	GSK3A	2931	NM_019884
P1	1	L23	sample	M-004731-00	DYRK3	8444	NM_003582
P1	1	L24	sample	M-003010-03	GSK3B	2932	NM_002093
P1	1	M01	empty	empty	empty	empty	empty
P1	1	M02	empty	empty	empty	empty	empty
P1	1	M03	control
P1	1	M04	control
P1	1	M05	sample	M-003103-02	ALK	238	NM_004304
P1	1	M06	sample	M-003239-01	CDK5	1020	NM_004935
P1	1	M07	sample	M-004929-01	ACVR1C	130399	NM_145259
P1	1	M08	sample	M-008988-00	CDK5R1	8851	NM_003885
P1	1	M09	sample	M-005306-01	ALS2CR2	55437	NM_018571
P1	1	M10	sample	M-008885-00	CDK5R2	8941	NM_003936
P1	1	M11	sample	M-004685-01	ALS2CR7	65061	NM_139158
P1	1	M12	sample	M-013297-01	CDK5RAP1	51654	NM_016082
P1	1	M13	sample	M-005307-01	AMHR2	269	NM_020547
P1	1	M14	sample	M-012957-00	CDK5RAP3	80279	NM_025197
P1	1	M15	sample	M-007803-00	ANGPT4	51378	NM_015985
P1	1	M16	sample	M-003240-02	CDK6	1021	NM_001259
P1	1	M17	sample	M-004930-01	ANKK1	255239	NM_178510
P1	1	M18	sample	M-003241-01	CDK7	1022	NM_001799
P1	1	M19	sample	M-005308-02	ANKRD3	54101	NM_020639
P1	1	M20	sample	M-003242-02	CDK8	1024	NM_001260
P1	1	M21	sample	M-007687-01	APEG1	10290	NM_005876
P1	1	M22	sample	M-003243-02	CDK9	1025	NM_001261
P1	1	M23	sample	M-005138-00	APPL	26060	NM_012096
P1	1	M24	sample	M-004323-01	CDKL1	8814	NM_004196
P1	1	N01	empty	empty	empty	empty	empty
P1	1	N02	empty	empty	empty	empty	empty
P1	1	N03	control
P1	1	N04	control
P1	1	N05	sample	M-004732-01	DYRK4	8798	NM_003845
P1	1	N06	sample	M-010924-00	GTF2H1	2965	NM_005316
P1	1	N07	sample	M-017723-01	EDN2	1907	NM_001956
P1	1	N08	sample	M-005328-00	GUCY2C	2984	NM_004963
P1	1	N09	sample	M-004950-00	EEF2K	29904	NM_013302
P1	1	N10	sample	M-005329-01	GUCY2D	3000	NM_000180
P1	1	N11	sample	M-003114-01	EGFR	1956	NM_005228
P1	1	N12	sample	M-004515-01	GUCY2F	2986	NM_001522
P1	1	N13	sample	M-004883-01	EIF2AK3	9451	NM_004836
P1	1	N14	sample	M-006734-01	GUK1	2987	NM_000858
P1	1	N15	sample	M-005314-00	EIF2AK4	27104	XM_031612
P1	1	N16	sample	M-005006-00	HSPB8	26353	NM_014365
P1	1	N17	sample	M-006721-01	EKI1	55500	NM_018638
P1	1	N18	sample	M-005330-02	HAK	115701	NM_052947
P1	1	N19	sample	M-007676-00	RAPGEF3	10411	NM_006105
P1	1	N20	sample	M-003141-02	HCK	3055	NM_002110
P1	1	N21	sample	M-003115-02	EPHA1	2041	NM_005232
P1	1	N22	sample	M-004809-02	HIPK1	204851	NM_152696
P1	1	N23	sample	M-003116-01	EPHA2	1969	NM_004431
P1	1	N24	sample	M-003266-03	HIPK2	28996	NM_022740
P1	1	O01	empty	empty	empty	empty	empty
P1	1	O02	empty	empty	empty	empty	empty
P1	1	O03	control
P1	1	O04	control
P1	1	O05	sample	M-003563-02	ARAF1	369	NM_001654
P1	1	O06	sample	M-004797-00	CDKL2	8999	NM_003948
P1	1	O07	sample	M-004931-00	ARK5	9891	NM_014840
P1	1	O08	sample	M-004798-00	CDKL3	51265	NM_016508
P1	1	O09	sample	M-004165-01	ASK	10926	NM_006716
P1	1	O10	sample	M-004799-02	CDKL5	6792	NM_003159
P1	1	O11	sample	M-013023-00	ASP	83853	NM_031916
P1	1	O12	sample	M-003471-00	CDKN1A	1026	NM_000389
P1	1	O13	sample	M-003201-02	ATM	472	NM_138293
P1	1	O14	sample	M-003472-00	CDKN1B	1027	NM_004064
P1	1	O15	sample	M-003202-04	ATR	545	NM_001184
P1	1	O16	sample	M-003244-03	CDKN1C	1028	NM_000076
P1	1	O17	sample	M-003326-02	AURKB	9212	NM_004217
P1	1	O18	sample	M-003245-02	CDKN2B	1030	NM_004936
P1	1	O19	sample	M-019573-01	AURKC	6795	NM_003160
P1	1	O20	sample	M-003246-01	CDKN2C	1031	NM_001262
P1	1	O21	sample	M-003631-01	AVPR1A	552	NM_000706
P1	1	O22	sample	M-003247-02	CDKN2D	1032	NM_001800
P1	1	O23	sample	M-005431-00	AVPR1B	553	NM_000707
P1	1	O24	sample	M-003879-00	CDKN3	1033	NM_005192
P1	1	P01	empty	empty	empty	empty	empty
P1	1	P02	empty	empty	empty	empty	empty
P1	1	P03	control
P1	1	P04	control
P1	1	P05	sample	M-003117-02	EPHA3	2042	NM_005233
P1	1	P06	sample	M-004810-00	HIPK3	10114	NM_005734
P1	1	P07	sample	M-003118-01	EPHA4	2043	NM_004438
P1	1	P08	sample	M-004808-02	HIPK4	147746	NM_144685
P1	1	P09	sample	M-005315-02	EPHA5	2044	NM_004439
P1	1	P10	sample	M-006820-01	HK1	3098	NM_000188
P1	1	P11	sample	M-003119-01	EPHA7	2045	NM_004440
P1	1	P12	sample	M-006735-01	HK2	3099	NM_000189
P1	1	P13	sample	M-003120-02	EPHA8	2046	NM_020526
P1	1	P14	sample	M-006736-00	HK3	3101	NM_002115
P1	1	P15	sample	M-003121-01	EPHB1	2047	NM_004441
P1	1	P16	sample	M-005007-00	HRI	27102	NM_014413
P1	1	P17	sample	M-003122-01	EPHB2	2048	NM_004442
P1	1	P18	sample	M-004618-00	STK32B	55351	NM_018401
P1	1	P19	sample	M-003123-02	EPHB3	2049	NM_004443
P1	1	P20	sample	M-007691-01	HSMDPKIN	55561	XM_290516
P1	1	P21	sample	M-003124-01	EPHB4	2050	NM_004444
P1	1	P22	sample	M-004214-01	HUNK	30811	NM_014586
P1	1	P23	sample	M-003125-01	EPHB6	2051	NM_004445
P1	1	P24	sample	M-011927-00	ITGB1BP1	9270	NM_004763
P2	2	A01	empty	empty	empty	empty	empty
P2	2	A02	empty	empty	empty	empty	empty
P2	2	A03	control
P2	2	A04	control
P2	2	A05	sample	M-004811-01	ICK	22858	NM_014920
P2	2	A06	sample	M-003789-02	MAP3K4	4216	NM_005922
P2	2	A07	sample	M-003012-04	IGF1R	3480	NM_000875
P2	2	A08	sample	M-003584-02	MAP3K5	4217	NM_005923
P2	2	A09	sample	M-006737-01	IHPK1	9807	NM_153273
P2	2	A10	sample	M-003969-00	MAP3K6	9064	NM_004672
P2	2	A11	sample	M-006738-00	IHPK2	51447	NM_016291
P2	2	A12	sample	M-003790-05	MAP3K7	6885	NM_003188
P2	2	A13	sample	M-006739-00	IHPK3	117283	NM_054111
P2	2	A14	sample	M-003511-03	MAP3K8	1326	NM_005204
P2	2	A15	sample	M-009371-00	IKBKAP	8518	NM_003640
P2	2	A16	sample	M-003585-01	MAP3K9	4293	NM_033141
P2	2	A17	sample	M-003503-00	IKBKB	3551	XM_032491
P2	2	A18	sample	M-003586-01	MAP4K1	11184	NM_007181
P2	2	A19	sample	M-003723-02	IKBKE	9641	NM_014002
P2	2	A20	sample	M-003587-01	MAP4K2	5871	NM_004579
P2	2	A21	sample	M-007967-00	IL2	3558	NM_000586
P2	2	A22	sample	M-003588-01	MAP4K3	8491	NM_003618
P2	2	A23	sample	M-004499-00	ILK	3611	NM_004517
P2	2	A24	sample	M-003971-02	MAP4K4	9448	NM_004834
P2	2	B01	empty	empty	empty	empty	empty
P2	2	B02	empty	empty	empty	empty	empty
P2	2	B03	control
P2	2	B04	control
P2	2	B05	sample	M-004869-01	NEK9	91754	NM_033116
P2	2	B06	sample	M-006779-02	PIP5K2B	8396	NM_003559
P2	2	B07	sample	M-004763-01	NLK	51701	NM_016231
P2	2	B08	sample	M-004535-00	PIP5K2C	79837	NM_024779
P2	2	B09	sample	M-006821-01	NME1	4830	NM_000269
P2	2	B10	sample	M-014699-00	PITPNM3	83394	NM_031220
P2	2	B11	sample	M-005102-01	NME2	4831	NM_002512
P2	2	B12	sample	M-004615-00	STK32C	282974	NM_173575
P2	2	B13	sample	M-006753-00	NME3	4832	NM_002513
P2	2	B14	sample	M-012321-00	PKIA	5569	NM_006823
P2	2	B15	sample	M-006494-00	NME4	4833	NM_005009
P2	2	B16	sample	M-008224-01	PKIB	5570	NM_032471
P2	2	B17	sample	M-006754-00	NME5	8382	NM_003551
P2	2	B18	sample	M-006780-00	PKLR	5313	NM_000298
P2	2	B19	sample	M-006755-01	NME6	10201	NM_005793
P2	2	B20	sample	M-006781-01	PKM2	5315	NM_002654
P2	2	B21	sample	M-006756-02	NME7	29922	NM_013330
P2	2	B22	sample	M-005026-02	PKMYT1	9088	NM_004203
P2	2	B23	sample	M-005354-00	NPR1	4881	NM_000906
P2	2	B24	sample	M-004647-00	PKN3	29941	NM_013355
P2	2	C01	empty	empty	empty	empty	empty
P2	2	C02	empty	empty	empty	empty	empty
P2	2	C03	control
P2	2	C04	control
P2	2	C05	sample	M-010260-00	ILKAP	80895	NM_030768
P2	2	C06	sample	M-003589-02	MAP4K5	11183	NM_006575
P2	2	C07	sample	M-006740-01	IMPK	253430	NM_152230
P2	2	C08	sample	M-003555-02	MAPK1	5594	NM_002745
P2	2	C09	sample	M-003014-01	INSR	3643	NM_000208
P2	2	C10	sample	M-004324-00	MAPK10	5602	NM_002753
P2	2	C11	sample	M-005332-00	INSRR	3645	NM_014215
P2	2	C12	sample	M-003972-03	MAPK11	5600	NM_002751
P2	2	C13	sample	M-004760-02	IRAK1	3654	NM_001569
P2	2	C14	sample	M-003590-00	MAPK12	6300	NM_002969
P2	2	C15	sample	M-004761-00	IRAK2	3656	NM_001570
P2	2	C16	sample	M-003591-02	MAPK13	5603	NM_002754
P2	2	C17	sample	M-004762-00	IRAK3	11213	NM_007199
P2	2	C18	sample	M-003512-05	MAPK14	1432	NM_001315
P2	2	C19	sample	M-003015-01	IRS1	3667	NM_005544
P2	2	C20	sample	M-003592-02	MAPK3	5595	NM_002746
P2	2	C21	sample	M-003144-02	ITK	3702	NM_005546
P2	2	C22	sample	M-003593-02	MAPK4	5596	NM_002747
P2	2	C23	sample	M-006741-00	ITPK1	3705	NM_014216
P2	2	C24	sample	M-003594-01	MAPK6	5597	NM_002748
P2	2	D01	empty	empty	empty	empty	empty
P2	2	D02	empty	empty	empty	empty	empty
P2	2	D03	control
P2	2	D04	control
P2	2	D05	sample	M-005355-01	NPR2	4882	NM_000907
P2	2	D06	sample	M-003290-01	PLK1	5347	NM_005030
P2	2	D07	sample	M-005356-01	NRBP	29959	NM_013392
P2	2	D08	sample	M-010904-00	EXOSC10	5394	NM_002685
P2	2	D09	sample	M-026286-00	NRG3	10718	XM_166086
P2	2	D10	sample	M-006782-00	PMVK	10654	NM_006556
P2	2	D11	sample	M-003159-01	NTRK1	4914	NM_002529
P2	2	D12	sample	M-006783-02	PNKP	11284	NM_007254
P2	2	D13	sample	M-003160-01	NTRK2	4915	NM_006180
P2	2	D14	sample	M-012745-00	PPP1R1B	84152	NM_032192
P2	2	D15	sample	M-003161-01	NTRK3	4916	NM_002530
P2	2	D16	sample	M-003598-00	PPP2CA	5515	NM_002715
P2	2	D17	sample	M-007733-00	NYD-SP25	89882	NM_033516
P2	2	D18	sample	M-003599-02	PPP2CB	5516	NM_004156
P2	2	D19	sample	M-004870-01	OSR1	9943	NM_005109
P2	2	D20	sample	M-008486-01	PPP4C	5531	NM_002720
P2	2	D21	sample	M-007734-01	P15RS	55197	NM_018170
P2	2	D22	sample	M-005027-01	PRKAA1	5562	NM_006251
P2	2	D23	sample	M-005357-00	PACE-1	57147	NM_020423
P2	2	D24	sample	M-005361-01	PRKAA2	5563	NM_006252
P2	2	E01	empty	empty	empty	empty	empty
P2	2	E02	empty	empty	empty	empty	empty
P2	2	E03	control
P2	2	E04	control
P2	2	E05	sample	M-006742-01	ITPKA	3706	NM_002220
P2	2	E06	sample	M-003513-02	MAPK7	5598	NM_002749
P2	2	E07	sample	M-006743-02	ITPKB	3707	NM_002221
P2	2	E08	sample	M-003514-01	MAPK8	5599	NM_002750
P2	2	E09	sample	M-006744-01	ITPKC	80271	NM_025194
P2	2	E10	sample	M-003595-00	MAPK8IP1	9479	NM_005456
P2	2	E11	sample	M-003145-01	JAK1	3716	NM_002227
P2	2	E12	sample	M-012462-00	MAPK8IP2	23542	NM_012324
P2	2	E13	sample	M-003146-02	JAK2	3717	NM_004972
P2	2	E14	sample	M-003596-01	MAPK8IP3	23162	NM_015133
P2	2	E15	sample	M-003147-01	JAK3	3718	NM_000215
P2	2	E16	sample	M-003505-02	MAPK9	5601	NM_002752
P2	2	E17	sample	M-004844-01	JIK	51347	NM_016281
P2	2	E18	sample	M-003516-02	MAPKAPK2	9261	NM_004759
P2	2	E19	sample	M-003148-01	KDR	3791	NM_002253
P2	2	E20	sample	M-005014-01	MAPKAPK3	7867	NM_004635
P2	2	E21	sample	M-006745-02	KHK	3795	NM_000221
P2	2	E22	sample	M-005015-00	MAPKAPK5	8550	NM_003668
P2	2	E23	sample	M-004542-02	TNIK	23043	XM_039796
P2	2	E24	sample	M-004259-02	MARK1	4139	NM_018650
P2	2	F01	empty	empty	empty	empty	empty
P2	2	F02	empty	empty	empty	empty	empty
P2	2	F03	control
P2	2	F04	control
P2	2	F05	sample	M-007735-00	PACSIN1	29993	NM_020804
P2	2	F06	sample	M-004649-00	PRKACA	5566	NM_002730
P2	2	F07	sample	M-012956-01	PAG	55824	NM_018440
P2	2	F08	sample	M-004650-00	PRKACB	5567	NM_002731
P2	2	F09	sample	M-003521-03	PAK1	5058	NM_002576
P2	2	F10	sample	M-004651-02	PRKACG	5568	NM_002732
P2	2	F11	sample	M-003597-02	PAK2	5062	NM_002577
P2	2	F12	sample	M-009056-00	PRKAG1	5571	NM_002733
P2	2	F13	sample	M-003614-00	PAK3	5063	NM_002578
P2	2	F14	sample	M-009859-01	PRKAG3	53632	NM_017431
P2	2	F15	sample	M-003615-02	PAK4	10298	NM_005884
P2	2	F16	sample	M-007670-01	PRKAR1A	5573	NM_002734
P2	2	F17	sample	M-004338-02	PAK6	56924	NM_020168
P2	2	F18	sample	M-007671-00	PRKAR2A	5576	NM_004157
P2	2	F19	sample	M-003973-02	PAK7	57144	NM_020341
P2	2	F20	sample	M-007673-00	PRKAR2B	5577	NM_002736
P2	2	F21	sample	M-004057-02	PANK1	53354	NM_138316
P2	2	F22	sample	M-003523-03	PRKCA	5578	NM_002737
P2	2	F23	sample	M-006758-00	PANK3	79646	NM_024594
P2	2	F24	sample	M-020124-00	PRKCABP	9463	NM_012407
P2	2	G01	empty	empty	empty	empty	empty
P2	2	G02	empty	empty	empty	empty	empty
P2	2	G03	control
P2	2	G04	control
P2	2	G05	sample	M-004046-00	MAST3	23031	XM_038150
P2	2	G06	sample	M-004260-01	MARK2	2011	NM_004954
P2	2	G07	sample	M-004779-02	KIAA0999	23387	NM_025164
P2	2	G08	sample	M-003517-03	MARK3	4140	NM_002376
P2	2	G09	sample	M-004846-01	KIAA1361	57551	XM_290796
P2	2	G10	sample	M-005345-02	MARK4	57787	NM_031417
P2	2	G11	sample	M-023172-01	KIAA1399	57574	XM_046685
P2	2	G12	sample	M-004633-00	MAST2	23139	NM_015112
P2	2	G13	sample	M-005336-00	KIAA1639	57729	XM_290923
P2	2	G14	sample	M-003154-03	MATK	4145	NM_002378
P2	2	G15	sample	M-005337-00	KIAA1765	85443	XM_047355
P2	2	G16	sample	M-021396-00	MBIP	51562	NM_016586
P2	2	G17	sample	M-004063-00	KIAA1804	84451	NM_032435
P2	2	G18	sample	M-004029-01	MELK	9833	NM_014791
P2	2	G19	sample	M-004619-01	KIAA1811	84446	NM_032430
P2	2	G20	sample	M-003155-01	MERTK	10461	NM_006343
P2	2	G21	sample	M-005338-01	LMTK3	114783	XM_055866
P2	2	G22	sample	M-003156-02	MET	4233	NM_000245
P2	2	G23	sample	M-004963-00	KIF13B	23303	NM_015254
P2	2	G24	sample	M-005346-00	MGC16169	93627	NM_033115
P2	2	H01	empty	empty	empty	empty	empty
P2	2	H02	empty	empty	empty	empty	empty
P2	2	H03	control
P2	2	H04	control
P2	2	H05	sample	M-006759-00	PANK4	55229	NM_018216
P2	2	H06	sample	M-003758-04	PRKCB1	5579	NM_002738
P2	2	H07	sample	M-007736-01	PAPSS1	9061	NM_005443
P2	2	H08	sample	M-003524-01	PRKCD	5580	NM_006254
P2	2	H09	sample	M-006760-01	PAPSS2	9060	NM_004670
P2	2	H10	sample	M-004653-00	PRKCE	5581	NM_005400
P2	2	H11	sample	M-005018-01	PASK	23178	NM_015148
P2	2	H12	sample	M-004654-01	PRKCG	5582	NM_002739
P2	2	H13	sample	M-006796-00	PCK1	5105	NM_002591
P2	2	H14	sample	M-004655-01	PRKCH	5583	NM_006255
P2	2	H15	sample	M-006797-01	PCK2	5106	NM_004563
P2	2	H16	sample	M-004656-01	PRKCI	5584	NM_002740
P2	2	H17	sample	M-004313-00	PCTK1	5127	NM_006201
P2	2	H18	sample	M-004175-02	PRKCL1	5585	NM_002741
P2	2	H19	sample	M-004835-01	PCTK2	5128	NM_002595
P2	2	H20	sample	M-004612-02	PRKCL2	5586	NM_006256
P2	2	H21	sample	M-004836-02	PCTK3	5129	NM_002596
P2	2	H22	sample	M-005028-00	PRKCM	5587	NM_002742
P2	2	H23	sample	M-003162-03	PDGFRA	5156	NM_006206
P2	2	H24	sample	M-005029-01	PRKCN	23683	NM_005813
P2	2	I01	empty	empty	empty	empty	empty
P2	2	I02	empty	empty	empty	empty	empty
P2	2	I03	control
P2	2	I04	control
P2	2	I05	sample	M-003981-01	KIS	127933	NM_144624
P2	2	I06	sample	M-004634-00	STK32A	202374	NM_145001
P2	2	I07	sample	M-003150-01	KIT	3815	NM_000222
P2	2	I08	sample	M-004783-00	MGC26597	206426	NM_152700
P2	2	I09	sample	M-003149-01	LMTK2	22853	NM_014916
P2	2	I10	sample	M-004681-01	CSNK1A1L	122011	NM_145203
P2	2	I11	sample	M-005322-01	KSR2	283455	NM_173598
P2	2	I12	sample	M-005016-01	MGC42105	167359	NM_153361
P2	2	I13	sample	M-005009-01	LAK	80216	NM_025144
P2	2	I14	sample	M-005347-00	C9ORF96	169436	XM_291304
P2	2	I15	sample	M-004632-00	LATS1	9113	NM_004690
P2	2	I16	sample	M-005017-01	MGC45428	166614	NM_152619
P2	2	I17	sample	M-003865-00	LATS2	26524	NM_014572
P2	2	I18	sample	M-008770-00	PIP5KL1	138429	NM_173492
P2	2	I19	sample	M-003151-01	LCK	3932	NM_005356
P2	2	I20	sample	M-005348-00	MGC4796	83931	NM_032017
P2	2	I21	sample	M-012120-00	LCP2	3937	NM_005565
P2	2	I22	sample	M-007684-01	MGC5601	80724	NM_025247
P2	2	I23	sample	M-006930-00	LIM	10611	NM_006457
P2	2	I24	sample	M-005349-01	MGC8407	79012	NM_024046
P2	2	J01	empty	empty	empty	empty	empty
P2	2	J02	empty	empty	empty	empty	empty
P2	2	J03	control
P2	2	J04	control
P2	2	J05	sample	M-003163-02	PDGFRB	5159	NM_002609
P2	2	J06	sample	M-003525-01	PRKCQ	5588	NM_006257
P2	2	J07	sample	M-005019-00	PDK1	5163	NM_002610
P2	2	J08	sample	M-010618-00	PRKCSH	5589	NM_002743
P2	2	J09	sample	M-005020-00	PDK2	5164	NM_002611
P2	2	J10	sample	M-003526-02	PRKCZ	5590	NM_002744
P2	2	J11	sample	M-005021-01	PDK3	5165	NM_005391
P2	2	J12	sample	M-004197-01	PRKD2	25865	NM_016457
P2	2	J13	sample	M-019425-00	PDK4	5166	NM_002612
P2	2	J14	sample	M-005030-01	PRKDC	5591	NM_006904
P2	2	J15	sample	M-003017-01	PDPK1	5170	NM_002613
P2	2	J16	sample	M-004658-02	PRKG1	5592	NM_006258
P2	2	J17	sample	M-005070-02	PDXK	8566	NM_003681
P2	2	J18	sample	M-004659-00	PRKG2	5593	NM_006259
P2	2	J19	sample	M-006761-00	PFKFB1	5207	NM_002625
P2	2	J20	sample	M-003527-00	PRKR	5610	NM_002759
P2	2	J21	sample	M-006762-01	PFKFB2	5208	NM_006212
P2	2	J22	sample	M-006426-00	PRKRA	8575	NM_003690
P2	2	J23	sample	M-006763-00	PFKFB3	5209	NM_004566
P2	2	J24	sample	M-005362-00	PRKWNK1	65125	NM_018979
P2	2	K01	empty	empty	empty	empty	empty
P2	2	K02	empty	empty	empty	empty	empty
P2	2	K03	control
P2	2	K04	control
P2	2	K05	sample	M-007730-01	LIMK1	3984	NM_002314
P2	2	K06	sample	M-005350-01	MIDORI	57538	NM_020778
P2	2	K07	sample	M-003311-02	LIMK2	3985	NM_005569
P2	2	K08	sample	M-004861-02	MINK	50488	NM_015716
P2	2	K09	sample	M-015901-01	LOC115704	115704	NM_145245
P2	2	K10	sample	M-004879-01	MKNK1	8569	NM_003684
P2	2	K11	sample	M-005011-01	LOC149420	149420	NM_152835
P2	2	K12	sample	M-004908-01	MKNK2	2872	NM_017572
P2	2	K13	sample	M-006804-00	PRPS1L1	221823	NM_175886
P2	2	K14	sample	M-003859-02	MOS	4342	NM_005372
P2	2	K15	sample	M-005340-01	LOC340371	340371	NM_178564
P2	2	K16	sample	M-010252-00	MPP1	4354	NM_002436
P2	2	K17	sample	M-005342-02	LOC91807	91807	NM_182493
P2	2	K18	sample	M-009729-00	MPP2	4355	NM_005374
P2	2	K19	sample	M-003152-01	LTK	4058	NM_002344
P2	2	K20	sample	M-010612-01	MPP3	4356	NM_001932
P2	2	K21	sample	M-005343-01	LYK5	92335	NM_153335
P2	2	K22	sample	M-015738-01	MPZL1	9019	NM_003953
P2	2	K23	sample	M-003153-03	LYN	2534	NM_002350
P2	2	K24	sample	M-020064-00	MRC2	9902	NM_006039
P2	2	L01	empty	empty	empty	empty	empty
P2	2	L02	empty	empty	empty	empty	empty
P2	2	L03	control
P2	2	L04	control
P2	2	L05	sample	M-006764-00	PFKFB4	5210	NM_004567
P2	2	L06	sample	M-005363-01	PRKWNK2	65268	NM_006648
P2	2	L07	sample	M-006822-00	PFKL	5211	NM_002626
P2	2	L08	sample	M-005364-02	PRKWNK3	65267	NM_020922
P2	2	L09	sample	M-006765-01	PFKM	5213	NM_000289
P2	2	L10	sample	M-005031-01	PRKWNK4	65266	NM_032387
P2	2	L11	sample	M-010253-01	PFKP	5214	NM_002627
P2	2	L12	sample	M-004660-01	PRKX	5613	NM_005044
P2	2	L13	sample	M-004837-01	PFTK1	5218	NM_012395
P2	2	L14	sample	M-004661-02	PRKY	5616	NM_002760
P2	2	L15	sample	M-006767-01	PGK1	5230	NM_000291
P2	2	L16	sample	M-004074-03	PRPF4B	8899	NM_003913
P2	2	L17	sample	M-006768-01	PGK2	5232	NM_138733
P2	2	L18	sample	M-006784-00	PRPS1	5631	NM_002764
P2	2	L19	sample	M-019682-00	PHKA1	5255	NM_002637
P2	2	L20	sample	M-004877-01	PRPS2	5634	NM_002765
P2	2	L21	sample	M-007669-00	PHKA2	5256	NM_000292
P2	2	L22	sample	M-006794-01	PRPSAP1	5635	NM_002766
P2	2	L23	sample	M-005023-01	PHKG1	5260	NM_006213
P2	2	L24	sample	M-006795-01	PRPSAP2	5636	NM_002767
P2	2	M01	empty	empty	empty	empty	empty
P2	2	M02	empty	empty	empty	empty	empty
P2	2	M03	control
P2	2	M04	control
P2	2	M05	sample	M-020068-00	SMAD7	4092	NM_005904
P2	2	M06	sample	M-003157-02	MST1R	4486	NM_002447
P2	2	M07	sample	M-009453-01	MAGI-3	260425	NM_020965
P2	2	M08	sample	M-003753-01	MST4	51765	NM_016542
P2	2	M09	sample	M-004813-01	MAK	4117	NM_005906
P2	2	M10	sample	M-003158-01	MUSK	4593	NM_005592
P2	2	M11	sample	M-005936-01	MALT1	10892	NM_006785
P2	2	M12	sample	M-006748-00	MVD	4597	NM_002461
P2	2	M13	sample	M-003571-01	MAP2K1	5604	NM_002755
P2	2	M14	sample	M-006749-00	MVK	4598	NM_000431
P2	2	M15	sample	M-003572-02	MAP2K1IP1	8649	NM_021970
P2	2	M16	sample	M-005351-04	MYLK	4638	NM_005965
P2	2	M17	sample	M-003573-03	MAP2K2	5605	NM_030662
P2	2	M18	sample	M-005352-02	MYLK2	85366	NM_033118
P2	2	M19	sample	M-003509-01	MAP2K3	5606	NM_002756
P2	2	M20	sample	M-004862-00	MYO3A	53904	NM_017433
P2	2	M21	sample	M-003574-02	MAP2K4	6416	NM_003010
P2	2	M22	sample	M-004863-00	MYO3B	140469	NM_138995
P2	2	M23	sample	M-003966-03	MAP2K5	5607	NM_002757
P2	2	M24	sample	M-006750-00	GK	55577	NM_017567
P2	2	N01	empty	empty	empty	empty	empty
P2	2	N02	empty	empty	empty	empty	empty
P2	2	N03	control
P2	2	N04	control
P2	2	N05	sample	M-004881-00	PHKG2	5261	NM_000294
P2	2	N06	sample	M-004171-03	TAO1	9344	NM_004783
P2	2	N07	sample	M-006769-01	PI4K2B	55300	NM_018323
P2	2	N08	sample	M-005365-00	PSKH1	5681	NM_006742
P2	2	N09	sample	M-006770-01	PI4KII	55361	NM_018425
P2	2	N10	sample	M-005366-00	PSKH2	85481	NM_033126
P2	2	N11	sample	M-006771-00	PIK3C2A	5286	NM_002645
P2	2	N12	sample	M-003164-02	PTK2	5747	NM_005607
P2	2	N13	sample	M-006772-01	PIK3C2B	5287	NM_002646
P2	2	N14	sample	M-003165-03	PTK2B	2185	NM_004103
P2	2	N15	sample	M-006773-00	PIK3C2G	5288	NM_004570
P2	2	N16	sample	M-003166-01	PTK6	5753	NM_005975
P2	2	N17	sample	M-003018-01	PIK3CA	5290	NM_006218
P2	2	N18	sample	M-003167-02	PTK7	5754	NM_002821
P2	2	N19	sample	M-003019-02	PIK3CB	5291	NM_006219
P2	2	N20	sample	M-003168-03	PTK9	5756	NM_002822
P2	2	N21	sample	M-005274-02	PIK3CG	5294	NM_002649
P2	2	N22	sample	M-003169-01	PTK9L	11344	NM_007284
P2	2	N23	sample	M-003020-02	PIK3R1	5295	NM_181504
P2	2	N24	sample	M-003600-01	PTPN5	84867	NM_032781
P2	2	O01	empty	empty	empty	empty	empty
P2	2	O02	empty	empty	empty	empty	empty
P2	2	O03	control
P2	2	O04	control
P2	2	O05	sample	M-003967-00	MAP2K6	5608	NM_002758
P2	2	O06	sample	M-015419-00	NBEA	26960	NM_015678
P2	2	O07	sample	M-004016-01	MAP2K7	5609	NM_145185
P2	2	O08	sample	M-006751-00	COASY	80347	NM_025233
P2	2	O09	sample	M-003575-01	MAP3K1	4214	XM_042066
P2	2	O10	sample	M-004864-00	NEK1	4750	XM_291107
P2	2	O11	sample	M-003576-01	MAP3K10	4294	NM_002446
P2	2	O12	sample	M-004865-01	NEK11	79858	NM_024800
P2	2	O13	sample	M-003577-02	MAP3K11	4296	NM_002419
P2	2	O14	sample	M-004090-03	NEK2	4751	NM_002497
P2	2	O15	sample	M-003312-02	MAP3K12	7786	NM_006301
P2	2	O16	sample	M-004867-01	NEK3	4752	NM_002498
P2	2	O17	sample	M-003579-01	MAP3K13	9175	NM_004721
P2	2	O18	sample	M-003519-01	NEK4	6787	NM_003157
P2	2	O19	sample	M-003580-03	MAP3K14	9020	NM_003954
P2	2	O20	sample	M-004166-01	NEK6	10783	NM_014397
P2	2	O21	sample	M-003582-01	MAP3K2	10746	NM_006609
P2	2	O22	sample	M-003795-02	NEK7	140609	NM_133494
P2	2	O23	sample	M-003301-02	MAP3K3	4215	NM_002401
P2	2	O24	sample	M-004866-00	NEK8	284086	NM_178170
P2	2	P01	empty	empty	empty	empty	empty
P2	2	P02	empty	empty	empty	empty	empty
P2	2	P03	control
P2	2	P04	control
P2	2	P05	sample	M-003021-01	PIK3R2	5296	NM_005027
P2	2	P06	sample	M-008069-00	PTPRG	5793	NM_002841
P2	2	P07	sample	M-019546-00	PIK3R3	8503	NM_003629
P2	2	P08	sample	M-008476-01	PTPRJ	5795	NM_002843
P2	2	P09	sample	M-005025-01	PIK3R4	30849	NM_014602
P2	2	P10	sample	M-004017-01	PTPRR	5801	NM_002849
P2	2	P11	sample	M-006776-03	PIK4CA	5297	NM_002650
P2	2	P12	sample	M-008072-01	PTPRT	11122	NM_007050
P2	2	P13	sample	M-006777-02	PIK4CB	5298	NM_002651
P2	2	P14	sample	M-005367-00	PXK	54899	NM_017771
P2	2	P15	sample	M-003923-00	PIM1	5292	NM_002648
P2	2	P16	sample	M-006785-00	PYCS	5832	NM_002860
P2	2	P17	sample	M-005359-00	PIM2	11040	NM_006875
P2	2	P18	sample	M-003560-02	RAC1	5879	NM_018890
P2	2	P19	sample	M-004030-01	PINK1	65018	NM_032409
P2	2	P20	sample	M-003601-00	RAF1	5894	NM_002880
P2	2	P21	sample	M-004780-02	PIP5K1A	8394	NM_003557
P2	2	P22	sample	M-004838-01	RAGE	5891	NM_014226
P2	2	P23	sample	M-006778-00	PIP5K2A	5305	NM_005028
P2	2	P24	sample	M-024516-01	RASGRF2	5924	NM_006909
P3	3	A01	empty	empty	empty	empty	empty
P3	3	A02	empty	empty	empty	empty	empty
P3	3	A03	control
P3	3	A04	control
P3	3	A05	sample	M-003176-03	SYK	6850	NM_003177
P3	3	A06	sample	M-006786-00	RBKS	64080	NM_022128
P3	3	A07	sample	M-005041-01	TAF1	6872	NM_004606
P3	3	A08	sample	M-003170-01	RET	5979	NM_000323
P3	3	A09	sample	M-005385-02	TAF1L	138474	NM_153809
P3	3	A10	sample	M-006552-00	RFP	5987	NM_006510
P3	3	A11	sample	M-004171-03	TAO1	9344	NM_004783
P3	3	A12	sample	M-004662-00	GRK1	6011	NM_002929
P3	3	A13	sample	M-003788-02	TBK1	29110	NM_013254
P3	3	A14	sample	M-005368-01	RIOK1	83732	NM_031480
P3	3	A15	sample	M-003177-02	TEC	7006	NM_003215
P3	3	A16	sample	M-005040-01	RIOK3	8780	NM_003831
P3	3	A17	sample	M-003178-02	TEK	7010	NM_000459
P3	3	A18	sample	M-004445-01	RIPK1	8737	NM_003804
P3	3	A19	sample	M-005043-00	TESK1	7016	NM_006285
P3	3	A20	sample	M-003602-00	RIPK2	8767	NM_003821
P3	3	A21	sample	M-005044-00	TESK2	10420	NM_007170
P3	3	A22	sample	M-003534-00	RIPK3	11035	NM_006871
P3	3	A23	sample	M-005386-01	TEX14	56155	NM_031272
P3	3	A24	sample	M-005032-01	RSEL	6041	NM_021133
P3	3	B01	empty	empty	empty	empty	empty
P3	3	B02	empty	empty	empty	empty	empty
P3	3	B03	control
P3	3	B04	control
P3	3	B05	empty	empty	empty	empty	empty
P3	3	B06	empty	empty	empty	empty	empty
P3	3	B07	empty	empty	empty	empty	empty
P3	3	B08	empty	empty	empty	empty	empty
P3	3	B09	empty	empty	empty	empty	empty
P3	3	B10	empty	empty	empty	empty	empty
P3	3	B11	empty	empty	empty	empty	empty
P3	3	B12	empty	empty	empty	empty	empty
P3	3	B13	empty	empty	empty	empty	empty
P3	3	B14	empty	empty	empty	empty	empty
P3	3	B15	empty	empty	empty	empty	empty
P3	3	B16	empty	empty	empty	empty	empty
P3	3	B17	empty	empty	empty	empty	empty
P3	3	B18	empty	empty	empty	empty	empty
P3	3	B19	empty	empty	empty	empty	empty
P3	3	B20	empty	empty	empty	empty	empty
P3	3	B21	empty	empty	empty	empty	empty
P3	3	B22	empty	empty	empty	empty	empty
P3	3	B23	empty	empty	empty	empty	empty
P3	3	B24	empty	empty	empty	empty	empty
P3	3	C01	empty	empty	empty	empty	empty
P3	3	C02	empty	empty	empty	empty	empty
P3	3	C03	control
P3	3	C04	control
P3	3	C05	sample	M-003929-01	TGFBR1	7046	NM_004612
P3	3	C06	sample	M-003536-01	ROCK1	6093	NM_005406
P3	3	C07	sample	M-003930-01	TGFBR2	7048	NM_003242
P3	3	C08	sample	M-004610-01	ROCK2	9475	NM_004850
P3	3	C09	sample	M-003179-01	TIE	7075	NM_005424
P3	3	C10	sample	M-003171-01	ROR1	4919	NM_005012
P3	3	C11	sample	M-009932-01	TJP2	9414	NM_004817
P3	3	C12	sample	M-003172-01	ROR2	4920	NM_004560
P3	3	C13	sample	M-006787-00	TK1	7083	NM_003258
P3	3	C14	sample	M-003173-01	ROS1	6098	NM_002944
P3	3	C15	sample	M-006788-02	TK2	7084	NM_004614
P3	3	C16	sample	M-012350-01	RP2	6102	NM_006915
P3	3	C17	sample	M-004174-00	TLK1	9874	NM_012290
P3	3	C18	sample	M-003025-03	RPS6KA1	6195	NM_002953
P3	3	C19	sample	M-005389-02	TLK2	11011	NM_006852
P3	3	C20	sample	M-004663-01	RPS6KA2	6196	NM_021135
P3	3	C21	sample	M-008086-00	TLR1	7096	NM_003263
P3	3	C22	sample	M-003026-01	RPS6KA3	6197	NM_004586
P3	3	C23	sample	M-007745-00	TLR3	7098	NM_003265
P3	3	C24	sample	M-004664-00	RPS6KA4	8986	NM_003942
P3	3	D01	empty	empty	empty	empty	empty
P3	3	D02	empty	empty	empty	empty	empty
P3	3	D03	control
P3	3	D04	control
P3	3	D05	empty	empty	empty	empty	empty
P3	3	D06	empty	empty	empty	empty	empty
P3	3	D07	empty	empty	empty	empty	empty
P3	3	D08	empty	empty	empty	empty	empty
P3	3	D09	empty	empty	empty	empty	empty
P3	3	D10	empty	empty	empty	empty	empty
P3	3	D11	empty	empty	empty	empty	empty
P3	3	D12	empty	empty	empty	empty	empty
P3	3	D13	empty	empty	empty	empty	empty
P3	3	D14	empty	empty	empty	empty	empty
P3	3	D15	empty	empty	empty	empty	empty
P3	3	D16	empty	empty	empty	empty	empty
P3	3	D17	empty	empty	empty	empty	empty
P3	3	D18	empty	empty	empty	empty	empty
P3	3	D19	empty	empty	empty	empty	empty
P3	3	D20	empty	empty	empty	empty	empty
P3	3	D21	empty	empty	empty	empty	empty
P3	3	D22	empty	empty	empty	empty	empty
P3	3	D23	empty	empty	empty	empty	empty
P3	3	D24	empty	empty	empty	empty	empty
P3	3	E01	empty	empty	empty	empty	empty
P3	3	E02	empty	empty	empty	empty	empty
P3	3	E03	control
P3	3	E04	control
P3	3	E05	sample	M-008088-00	TLR4	7099	NM_003266
P3	3	E06	sample	M-004665-01	RPS6KA5	9252	NM_004755
P3	3	E07	sample	M-005156-01	TLR6	10333	NM_006068
P3	3	E08	sample	M-004670-00	RPS6KA6	27330	NM_014496
P3	3	E09	sample	M-008090-01	TNFRSF10A	8797	NM_003844
P3	3	E10	sample	M-003616-02	RPS6KB1	6198	NM_003161
P3	3	E11	sample	M-003180-02	TNK1	8711	NM_003985
P3	3	E12	sample	M-004671-00	RPS6KB2	6199	NM_003952
P3	3	E13	sample	M-005390-00	TOPK	55872	NM_018492
P3	3	E14	sample	M-005371-01	RPS6KC1	26750	NM_012424
P3	3	E15	sample	M-006789-00	TPK1	27010	NM_022445
P3	3	E16	sample	M-005372-00	RPS6KL1	83694	NM_031464
P3	3	E17	sample	M-005045-00	KALRN	11139	NM_007064
P3	3	E18	sample	M-003174-02	RYK	6259	NM_002958
P3	3	E19	sample	M-005391-01	TRIB2	28951	NM_021643
P3	3	E20	sample	M-004672-01	SAST	22983	NM_014975
P3	3	E21	sample	M-020821-00	TRIM	50852	NM_016388
P3	3	E22	sample	M-011505-01	SCAP1	8631	NM_003726
P3	3	E23	sample	M-005047-00	TRIO	7204	NM_007118
P3	3	E24	sample	M-005373-00	SCYL1	57410	NM_020680
P3	3	F01	empty	empty	empty	empty	empty
P3	3	F02	empty	empty	empty	empty	empty
P3	3	F03	control
P3	3	F04	control
P3	3	F05	empty	empty	empty	empty	empty
P3	3	F06	empty	empty	empty	empty	empty
P3	3	F07	empty	empty	empty	empty	empty
P3	3	F08	empty	empty	empty	empty	empty
P3	3	F09	empty	empty	empty	empty	empty
P3	3	F10	empty	empty	empty	empty	empty
P3	3	F11	empty	empty	empty	empty	empty
P3	3	F12	empty	empty	empty	empty	empty
P3	3	F13	empty	empty	empty	empty	empty
P3	3	F14	empty	empty	empty	empty	empty
P3	3	F15	empty	empty	empty	empty	empty
P3	3	F16	empty	empty	empty	empty	empty
P3	3	F17	empty	empty	empty	empty	empty
P3	3	F18	empty	empty	empty	empty	empty
P3	3	F19	empty	empty	empty	empty	empty
P3	3	F20	empty	empty	empty	empty	empty
P3	3	F21	empty	empty	empty	empty	empty
P3	3	F22	empty	empty	empty	empty	empty
P3	3	F23	empty	empty	empty	empty	empty
P3	3	F24	empty	empty	empty	empty	empty
P3	3	G01	empty	empty	empty	empty	empty
P3	3	G02	empty	empty	empty	empty	empty
P3	3	G03	control
P3	3	G04	control
P3	3	G05	sample	M-005048-01	TRPM6	140803	NM_017662
P3	3	G06	sample	M-007737-00	SEPHS1	22929	NM_012247
P3	3	G07	sample	M-005393-02	TRPM7	54822	NM_017672
P3	3	G08	sample	M-003027-04	SGK	6446	NM_005627
P3	3	G09	sample	M-013077-01	TSKS	60385	NM_021733
P3	3	G10	sample	M-004673-01	SGK2	10110	NM_016276
P3	3	G11	sample	M-004680-01	TTBK1	84630	XM_166453
P3	3	G12	sample	M-004162-00	SGKL	23678	NM_013257
P3	3	G13	sample	M-004682-00	TTBK2	146057	NM_173500
P3	3	G14	sample	M-018841-00	SHC1	6464	NM_003029
P3	3	G15	sample	M-004105-00	TTK	7272	NM_003318
P3	3	G16	sample	M-004778-02	SIK2	23235	NM_015191
P3	3	G17	sample	M-005395-00	TTN	7273	NM_003319
P3	3	G18	sample	M-003850-02	SLK	9748	NM_014720
P3	3	G19	sample	M-003181-01	TXK	7294	NM_003328
P3	3	G20	sample	M-005033-00	SMG1	23049	NM_014006
P3	3	G21	sample	M-006791-00	TXNDC3	51314	NM_016616
P3	3	G22	sample	M-005374-01	SRK	81788	NM_030952
P3	3	G23	sample	M-003182-01	TYK2	7297	NM_003331
P3	3	G24	sample	M-003959-04	SNF1LK	150094	NM_173354
P3	3	H01	empty	empty	empty	empty	empty
P3	3	H02	empty	empty	empty	empty	empty
P3	3	H03	control
P3	3	H04	control
P3	3	H05	empty	empty	empty	empty	empty
P3	3	H06	empty	empty	empty	empty	empty
P3	3	H07	empty	empty	empty	empty	empty
P3	3	H08	empty	empty	empty	empty	empty
P3	3	H09	empty	empty	empty	empty	empty
P3	3	H10	empty	empty	empty	empty	empty
P3	3	H11	empty	empty	empty	empty	empty
P3	3	H12	empty	empty	empty	empty	empty
P3	3	H13	empty	empty	empty	empty	empty
P3	3	H14	empty	empty	empty	empty	empty
P3	3	H15	empty	empty	empty	empty	empty
P3	3	H16	empty	empty	empty	empty	empty
P3	3	H17	empty	empty	empty	empty	empty
P3	3	H18	empty	empty	empty	empty	empty
P3	3	H19	empty	empty	empty	empty	empty
P3	3	H20	empty	empty	empty	empty	empty
P3	3	H21	empty	empty	empty	empty	empty
P3	3	H22	empty	empty	empty	empty	empty
P3	3	H23	empty	empty	empty	empty	empty
P3	3	H24	empty	empty	empty	empty	empty
P3	3	I01	empty	empty	empty	empty	empty
P3	3	I02	empty	empty	empty	empty	empty
P3	3	I03	control
P3	3	I04	control
P3	3	I05	sample	M-003183-02	TYRO3	7301	NM_006293
P3	3	I06	sample	M-003325-03	PLK2	10769	NM_006622
P3	3	I07	sample	M-004062-01	UCK1	83549	NM_031432
P3	3	I08	sample	M-004322-00	SNRK	54861	NM_017719
P3	3	I09	sample	M-007739-02	UGP2	7360	NM_006759
P3	3	I10	sample	M-011511-01	SOCS1	8651	NM_003745
P3	3	I11	sample	M-005049-00	ULK1	8408	NM_003565
P3	3	I12	sample	M-017374-00	SOCS5	9655	NM_014011
P3	3	I13	sample	M-005396-01	ULK2	9706	NM_014683
P3	3	I14	sample	M-007677-01	SPA17	53340	NM_017425
P3	3	I15	sample	M-004059-00	UMP-CMPK	51727	NM_016308
P3	3	I16	sample	M-020826-00	SPEC2	56990	NM_020240
P3	3	I17	sample	M-005077-00	UMPK	7371	NM_012474
P3	3	I18	sample	M-004172-02	SPHK1	8877	NM_021972
P3	3	I19	sample	M-006792-00	URKL1	54963	NM_017859
P3	3	I20	sample	M-004831-00	SPHK2	56848	NM_020126
P3	3	I21	sample	M-004683-01	VRK1	7443	NM_003384
P3	3	I22	sample	M-007738-00	SEPHS2	22928	NM_012248
P3	3	I23	sample	M-004684-01	VRK2	7444	NM_006296
P3	3	I24	sample	M-010230-00	SQSTM1	8878	NM_003900
P3	3	J01	empty	empty	empty	empty	empty
P3	3	J02	empty	empty	empty	empty	empty
P3	3	J03	control
P3	3	J04	control
P3	3	J05	empty	empty	empty	empty	empty
P3	3	J06	empty	empty	empty	empty	empty
P3	3	J07	empty	empty	empty	empty	empty
P3	3	J08	empty	empty	empty	empty	empty
P3	3	J09	empty	empty	empty	empty	empty
P3	3	J10	empty	empty	empty	empty	empty
P3	3	J11	empty	empty	empty	empty	empty
P3	3	J12	empty	empty	empty	empty	empty
P3	3	J13	empty	empty	empty	empty	empty
P3	3	J14	empty	empty	empty	empty	empty
P3	3	J15	empty	empty	empty	empty	empty
P3	3	J16	empty	empty	empty	empty	empty
P3	3	J17	empty	empty	empty	empty	empty
P3	3	J18	empty	empty	empty	empty	empty
P3	3	J19	empty	empty	empty	empty	empty
P3	3	J20	empty	empty	empty	empty	empty
P3	3	J21	empty	empty	empty	empty	empty
P3	3	J22	empty	empty	empty	empty	empty
P3	3	J23	empty	empty	empty	empty	empty
P3	3	J24	empty	empty	empty	empty	empty
P3	3	K01	empty	empty	empty	empty	empty
P3	3	K02	empty	empty	empty	empty	empty
P3	3	K03	control
P3	3	K04	control
P3	3	K05	sample	M-005397-01	VRK3	51231	NM_016440
P3	3	K06	sample	M-003175-03	SRC	6714	NM_005417
P3	3	K07	sample	M-005050-00	WEE1	7465	NM_003390
P3	3	K08	sample	M-005376-00	SRMS	6725	NM_080823
P3	3	K09	sample	M-012386-00	WIF1	11197	NM_007191
P3	3	K10	sample	M-003982-02	SRPK1	6732	NM_003137
P3	3	K11	sample	M-006793-00	XYLB	9942	NM_005108
P3	3	K12	sample	M-004839-01	SRPK2	6733	NM_182691
P3	3	K13	sample	M-003184-02	YES1	7525	NM_005433
P3	3	K14	sample	M-007290-00	ABI1	10006	NM_005470
P3	3	K15	sample	M-010626-00	YWHAH	7533	NM_003405
P3	3	K16	sample	M-005034-00	SSTK	83983	NM_032037
P3	3	K17	sample	M-012329-00	YWHAQ	10971	NM_006826
P3	3	K18	sample	M-004168-01	STK10	6793	NM_005990
P3	3	K19	sample	M-005068-00	ZAK	51776	NM_133646
P3	3	K20	sample	M-005035-01	STK11	6794	NM_000455
P3	3	K21	sample	M-005398-03	ZAP70	7535	NM_001079
P3	3	K22	sample	M-004054-00	STK16	8576	NM_003691
P3	3	K23	empty	empty	empty	empty	empty
P3	3	K24	sample	M-005377-00	STK17A	9263	NM_004760
P3	3	L01	empty	empty	empty	empty	empty
P3	3	L02	empty	empty	empty	empty	empty
P3	3	L03	control
P3	3	L04	control
P3	3	L05	empty	empty	empty	empty	empty
P3	3	L06	empty	empty	empty	empty	empty
P3	3	L07	empty	empty	empty	empty	empty
P3	3	L08	empty	empty	empty	empty	empty
P3	3	L09	empty	empty	empty	empty	empty
P3	3	L10	empty	empty	empty	empty	empty
P3	3	L11	empty	empty	empty	empty	empty
P3	3	L12	empty	empty	empty	empty	empty
P3	3	L13	empty	empty	empty	empty	empty
P3	3	L14	empty	empty	empty	empty	empty
P3	3	L15	empty	empty	empty	empty	empty
P3	3	L16	empty	empty	empty	empty	empty
P3	3	L17	empty	empty	empty	empty	empty
P3	3	L18	empty	empty	empty	empty	empty
P3	3	L19	empty	empty	empty	empty	empty
P3	3	L20	empty	empty	empty	empty	empty
P3	3	L21	empty	empty	empty	empty	empty
P3	3	L22	empty	empty	empty	empty	empty
P3	3	L23	empty	empty	empty	empty	empty
P3	3	L24	empty	empty	empty	empty	empty
P3	3	M01	empty	empty	empty	empty	empty
P3	3	M02	empty	empty	empty	empty	empty
P3	3	M03	control
P3	3	M04	control
P3	3	M05	empty	empty	empty	empty	empty
P3	3	M06	sample	M-004051-01	STK17B	9262	NM_004226
P3	3	M07	empty	empty	empty	empty	empty
P3	3	M08	sample	M-005036-01	PLK4	10733	NM_014264
P3	3	M09	empty	empty	empty	empty	empty
P3	3	M10	sample	M-005378-00	STK19	8859	NM_004197
P3	3	M11	empty	empty	empty	empty	empty
P3	3	M12	sample	M-005379-01	STK22B	23617	NM_053006
P3	3	M13	empty	empty	empty	empty	empty
P3	3	M14	sample	M-004050-01	STK22C	81629	NM_052841
P3	3	M15	empty	empty	empty	empty	empty
P3	3	M16	sample	M-005038-02	STK22D	83942	NM_032028
P3	3	M17	empty	empty	empty	empty	empty
P3	3	M18	sample	M-004840-02	STK23	26576	NM_014370
P3	3	M19	empty	empty	empty	empty	empty
P3	3	M20	sample	M-004872-02	STK24	8428	NM_003576
P3	3	M21	empty	empty	empty	empty	empty
P3	3	M22	sample	M-004873-00	STK25	10494	NM_006374
P3	3	M23	empty	empty	empty	empty	empty
P3	3	M24	sample	M-005381-02	STK29	9024	NM_003957
P3	3	N01	empty	empty	empty	empty	empty
P3	3	N02	empty	empty	empty	empty	empty
P3	3	N03	control
P3	3	N04	control
P3	3	N05	empty	empty	empty	empty	empty
P3	3	N06	empty	empty	empty	empty	empty
P3	3	N07	empty	empty	empty	empty	empty
P3	3	N08	empty	empty	empty	empty	empty
P3	3	N09	empty	empty	empty	empty	empty
P3	3	N10	empty	empty	empty	empty	empty
P3	3	N11	empty	empty	empty	empty	empty
P3	3	N12	empty	empty	empty	empty	empty
P3	3	N13	empty	empty	empty	empty	empty
P3	3	N14	empty	empty	empty	empty	empty
P3	3	N15	empty	empty	empty	empty	empty
P3	3	N16	empty	empty	empty	empty	empty
P3	3	N17	empty	empty	empty	empty	empty
P3	3	N18	empty	empty	empty	empty	empty
P3	3	N19	empty	empty	empty	empty	empty
P3	3	N20	empty	empty	empty	empty	empty
P3	3	N21	empty	empty	empty	empty	empty
P3	3	N22	empty	empty	empty	empty	empty
P3	3	N23	empty	empty	empty	empty	empty
P3	3	N24	empty	empty	empty	empty	empty
P3	3	O01	empty	empty	empty	empty	empty
P3	3	O02	empty	empty	empty	empty	empty
P3	3	O03	control
P3	3	O04	control
P3	3	O05	empty	empty	empty	empty	empty
P3	3	O06	sample	M-004874-01	STK3	6788	NM_006281
P3	3	O07	empty	empty	empty	empty	empty
P3	3	O08	sample	M-005382-00	STK31	56164	NM_031414
P3	3	O09	empty	empty	empty	empty	empty
P3	3	O10	sample	M-005383-02	STK33	65975	NM_030906
P3	3	O11	empty	empty	empty	empty	empty
P3	3	O12	sample	M-005384-00	STK35	140901	NM_080836
P3	3	O13	empty	empty	empty	empty	empty
P3	3	O14	sample	M-005039-01	STK36	27148	NM_015690
P3	3	O15	empty	empty	empty	empty	empty
P3	3	O16	sample	M-004674-00	STK38	11329	NM_007271
P3	3	O17	empty	empty	empty	empty	empty
P3	3	O18	sample	M-003313-02	STK38L	23012	NM_015000
P3	3	O19	empty	empty	empty	empty	empty
P3	3	O20	sample	M-004875-01	STK39	27347	NM_013233
P3	3	O21	empty	empty	empty	empty	empty
P3	3	O22	sample	M-004157-01	STK4	6789	NM_006282
P3	3	O23	empty	empty	empty	empty	empty
P3	3	O24	sample	M-003545-09	STK6	6790	NM_003600
P3	3	P01	empty	empty	empty	empty	empty
P3	3	P02	empty	empty	empty	empty	empty
P3	3	P03	control
P3	3	P04	control
P3	3	P05	empty	empty	empty	empty	empty
P3	3	P06	empty	empty	empty	empty	empty
P3	3	P07	empty	empty	empty	empty	empty
P3	3	P08	empty	empty	empty	empty	empty
P3	3	P09	empty	empty	empty	empty	empty
P3	3	P10	empty	empty	empty	empty	empty
P3	3	P11	empty	empty	empty	empty	empty
P3	3	P12	empty	empty	empty	empty	empty
P3	3	P13	empty	empty	empty	empty	empty
P3	3	P14	empty	empty	empty	empty	empty
P3	3	P15	empty	empty	empty	empty	empty
P3	3	P16	empty	empty	empty	empty	empty
P3	3	P17	empty	empty	empty	empty	empty
P3	3	P18	empty	empty	empty	empty	empty
P3	3	P19	empty	empty	empty	empty	empty
P3	3	P20	empty	empty	empty	empty	empty
P3	3	P21	empty	empty	empty	empty	empty
P3	3	P22	empty	empty	empty	empty	empty
P3	3	P23	empty	empty	empty	empty	empty
P3	3	P24	empty	empty	empty	empty	empty
